# Supplementary material for: Haberlea rhodopensis Extract Tunes the Cellular Response to Stress by Modulating DNA Damage, Redox Components, and Gene Expression
Source: Int J Mol Sci. 2023 Nov 4;24(21):15964. doi: 10.3390/ijms242115964 (PMC10647427; doi:10.3390/ijms242115964)
Supplement: Supplementary file 1 [file ijms-24-15964-s001.zip]

Archive with 1 entries (1 files):
- ijms-2639953-supplementary.pdf
